# Supplementary material for: Transcriptome Analysis of the Global Response of Pseudomonas fragi NMC25 to Modified Atmosphere Packaging Stress
Source: Front Microbiol. 2018 Jun 11;9:1277. doi: 10.3389/fmicb.2018.01277 (PMC6004401; doi:10.3389/fmicb.2018.01277)
Supplement: Supplementary file 3 [file Table_2.XLSX]

## Sheet: Sheet1
Table S2. Detailed data for differential expression genes between air and MAP samples.
Air samples 2-fold up vs. MAP samples
id	Mean	Expression A	Expression B	foldChange	log2FoldChange	pval	padj	Annotation
B6D87_RS00325	1286	1885	687	0.364456	-1.45618	7.82868e-24	1.42199e-22	dodecin domain-containing protein
B6D87_RS00960	471.5	671	272	0.405365	-1.30271	8.75911e-19	1.29489e-17	xanthine phosphoribosyltransferase
B6D87_RS01370	9089	12449	5729	0.460198	-1.11967	1.11356e-06	6.96398e-06	hypothetical protein
B6D87_RS01680	746.5	1138	355	0.311951	-1.68061	9.01353e-27	1.77011e-25	peptidase P60
B6D87_RS02035	1244	2015	473	0.234739	-2.09087	5.74336e-28	1.17112e-26	S9 family peptidase
B6D87_RS02220	240.5	330	151	0.457576	-1.12792	3.76468e-14	4.57434e-13	30S ribosomal protein S21
B6D87_RS02280	443	688	198	0.287791	-1.79691	2.28504e-40	5.96127e-39	16S rRNA (adenine(1518)-N(6)/adenine(1519)-N(6))-dimethyltransferase
B6D87_RS02620	98	147	49	0.333333	-1.58496	3.76696e-22	6.26493e-21	50S ribosomal protein L16
B6D87_RS02655	273.5	412	135	0.32767	-1.60968	1.06505e-43	3.04743e-42	30S ribosomal protein S8
B6D87_RS03040	1881.5	2567	1196	0.465914	-1.10187	6.41259e-07	4.12172e-06	YceK/YidQ family lipoprotein
B6D87_RS03070	959	1404	514	0.366097	-1.4497	4.17441e-10	3.79116e-09	phosphoesterase
B6D87_RS03180	281.5	381	182	0.47769	-1.06585	5.25608e-08	3.90137e-07	apolipoprotein N-acyltransferase
B6D87_RS03265	1661.5	2296	1027	0.4473	-1.16069	4.67303e-07	3.06657e-06	divalent metal cation transporter FieF
B6D87_RS03465	386.5	631	142	0.22504	-2.15175	1.3371e-77	5.35042e-76	histone deacetylase
B6D87_RS03570	74.5	111	38	0.342342	-1.54649	2.23436e-34	5.4298e-33	tRNA (uridine(54)-C5)-methyltransferase TrmA
B6D87_RS03605	262	361	163	0.451524	-1.14713	7.05016e-15	8.82846e-14	50S rRNA methyltransferase
B6D87_RS03710	917.5	1493	342	0.229069	-2.12615	3.44268e-27	6.83655e-26	hypothetical protein
B6D87_RS03720	730	1253	207	0.165204	-2.59768	1.8372e-164	9.68077e-163	peptidyl-prolyl cis-trans isomerase
B6D87_RS04090	1128.5	1890	367	0.19418	-2.36453	8.72306e-45	2.53684e-43	ABC transporter ATP-binding protein
B6D87_RS04095	64.5	96	33	0.34375	-1.54057	3.0152e-28	6.24392e-27	dipeptide ABC transporter ATP-binding protein DppD
B6D87_RS04275	173.5	238	109	0.457983	-1.12663	1.55009e-16	2.11527e-15	30S ribosomal protein S9
B6D87_RS04310	231	308	154	0.5	-1	1.71958e-17	2.43394e-16	phosphoheptose isomerase
B6D87_RS04615	80	131	29	0.221374	-2.17544	6.70843e-67	2.53208e-65	NAD(P)-dependent oxidoreductase
B6D87_RS04715	1765.5	2516	1015	0.403418	-1.30965	7.86549e-09	6.52027e-08	inositol monophosphatase
B6D87_RS04830	271.5	470	73	0.155319	-2.68669	1.96214e-255	1.20029e-253	hypothetical protein
B6D87_RS04985	346.5	507	186	0.366864	-1.44668	4.75948e-12	5.07614e-11	endopeptidase La
B6D87_RS05100	667.5	892	443	0.496637	-1.00974	2.97547e-06	1.73065e-05	alpha/beta hydrolase
B6D87_RS05250	112.5	153	72	0.470588	-1.08746	1.23028e-17	1.75069e-16	electron transport complex subunit RsxB
B6D87_RS05280	3384.5	4632	2137	0.461356	-1.11605	1.31021e-06	8.07052e-06	succinylglutamate desuccinylase
B6D87_RS05365	77.5	131	24	0.183206	-2.44846	8.5906e-74	3.31298e-72	hypothetical protein
B6D87_RS05385	318.5	437	200	0.457666	-1.12763	2.52744e-15	3.25692e-14	hypothetical protein
B6D87_RS05435	393	534	252	0.47191	-1.08342	2.96246e-06	1.72497e-05	RNA polymerase-binding ATPase
B6D87_RS05450	125	174	76	0.436782	-1.19502	7.38741e-19	1.09821e-17	inorganic phosphate transporter
B6D87_RS05535	807	1182	432	0.365482	-1.45213	4.00942e-24	7.40908e-23	ferredoxin
B6D87_RS05750	925	1455	395	0.271478	-1.88109	1.17454e-22	2.00349e-21	hypothetical protein
B6D87_RS05835	71.5	102	41	0.401961	-1.31487	7.41015e-21	1.17372e-19	AraC family transcriptional regulator
B6D87_RS05840	307	431	183	0.424594	-1.23584	3.2849e-09	2.79269e-08	hypothetical protein
B6D87_RS05865	3751.5	5886	1617	0.27472	-1.86397	1.80159e-22	3.03419e-21	AraC family transcriptional regulator
B6D87_RS05940	66	92	40	0.434783	-1.20163	2.57034e-10	2.35851e-09	arsenate reductase (glutaredoxin)
B6D87_RS06005	551	783	319	0.407407	-1.29546	1.42959e-24	2.69797e-23	hypothetical protein
B6D87_RS06035	67	99	35	0.353535	-1.50007	2.27616e-22	3.80935e-21	DnaA regulatory inactivator Hda
B6D87_RS06040	587.5	998	177	0.177355	-2.49529	1.42857e-152	7.31045e-151	peptidase P60
B6D87_RS06045	184.5	269	100	0.371747	-1.42761	1.09491e-30	2.41788e-29	peptidoglycan endopeptidase
B6D87_RS06155	70.5	99	42	0.424242	-1.23704	1.16522e-09	1.01995e-08	hypothetical protein
B6D87_RS06185	228	335	121	0.361194	-1.46915	1.88497e-28	3.91868e-27	multidrug transporter
B6D87_RS06230	189	263	115	0.437262	-1.19343	9.81674e-10	8.62124e-09	TonB-dependent siderophore receptor
B6D87_RS06245	74.5	109	40	0.366972	-1.44626	7.20758e-23	1.24541e-21	phosphoadenosine phosphosulfate reductase
B6D87_RS06255	117	164	70	0.426829	-1.22827	6.18817e-23	1.07275e-21	alpha-L-glutamate ligase-like protein
B6D87_RS06525	87	118	56	0.474576	-1.07529	2.71681e-13	3.05684e-12	ribonuclease E
B6D87_RS06620	473.5	667	280	0.41979	-1.25226	2.23916e-17	3.15259e-16	DUF4823 domain-containing protein
B6D87_RS06670	232.5	322	143	0.444099	-1.17105	2.46716e-14	3.01845e-13	PLP-dependent aminotransferase family protein
B6D87_RS06755	1654	2706	602	0.222469	-2.16833	3.81681e-73	1.46137e-71	hypothetical protein
B6D87_RS06760	88.5	119	58	0.487395	-1.03684	2.59659e-15	3.33794e-14	MFS transporter
B6D87_RS06770	120	174	66	0.37931	-1.39855	1.35656e-15	1.78263e-14	hypothetical protein
B6D87_RS06815	74	101	47	0.465347	-1.10362	1.35551e-19	2.07299e-18	RNA helicase
B6D87_RS06880	97	137	57	0.416058	-1.26514	1.19788e-25	2.31823e-24	deoxyguanosinetriphosphate triphosphohydrolase
B6D87_RS06925	317	496	138	0.278226	-1.84567	2.762e-64	9.86534e-63	molybdenum cofactor guanylyltransferase
B6D87_RS06995	110	157	63	0.401274	-1.31734	1.32551e-12	1.45151e-11	hypothetical protein
B6D87_RS07060	1057	1606	508	0.316314	-1.66057	1.31027e-13	1.53936e-12	citrate-proton symporter
B6D87_RS07065	476	717	235	0.327755	-1.60931	5.13978e-32	1.18415e-30	hypothetical protein
B6D87_RS07175	343.5	499	188	0.376754	-1.40831	1.05506e-13	1.2618e-12	mechanosensitive ion channel protein MscS
B6D87_RS07195	343	459	227	0.494553	-1.0158	7.40198e-12	7.73936e-11	LysR family transcriptional regulator
B6D87_RS07240	153.5	210	97	0.461905	-1.11433	5.69001e-21	9.06654e-20	D-2-hydroxyacid dehydrogenase
B6D87_RS07310	1870.5	2585	1156	0.447195	-1.16102	2.42333e-08	1.88277e-07	terminase
B6D87_RS07355	61.5	82	41	0.5	-1	2.41137e-12	2.61371e-11	hydroxyproline-2-epimerase
B6D87_RS07390	103.5	178	29	0.162921	-2.61775	1.82994e-85	7.66845e-84	hypothetical protein
B6D87_RS07415	184	250	118	0.472	-1.08314	1.13073e-13	1.34927e-12	hypothetical protein
B6D87_RS07435	634.5	847	422	0.498229	-1.00512	1.32455e-06	8.14e-06	phospho-2-dehydro-3-deoxyheptonate aldolase
B6D87_RS07805	354.5	674	35	0.0519288	-4.26732	0	0	NADH dehydrogenase subunit B
B6D87_RS07810	288.5	514	63	0.122568	-3.02834	2.39856e-304	1.57594e-302	NADH-quinone oxidoreductase subunit A
B6D87_RS07840	174.5	240	109	0.454167	-1.13871	1.23279e-18	1.81241e-17	lysogenization protein HflD
B6D87_RS07855	215	289	141	0.487889	-1.03537	1.20958e-06	7.52911e-06	isocitrate dehydrogenase, NADP-dependent
B6D87_RS08085	102.5	147	58	0.394558	-1.34169	1.10508e-11	1.13977e-10	hypothetical protein
B6D87_RS08155	292.5	423	162	0.382979	-1.38466	2.61561e-10	2.39591e-09	polysaccharide biosynthesis protein
B6D87_RS08165	880.5	1335	426	0.319101	-1.64791	4.1848e-23	7.35034e-22	TetR family transcriptional regulator
B6D87_RS08215	173	241	105	0.435685	-1.19864	6.58175e-16	8.77896e-15	xanthine dehydrogenase small subunit
B6D87_RS08245	113	177	49	0.276836	-1.8529	7.80558e-62	2.76942e-60	hypothetical protein
B6D87_RS08300	622.5	1119	126	0.112601	-3.15071	0	0	VapC toxin family PIN domain ribonuclease
B6D87_RS08305	569	1033	105	0.101646	-3.29838	0	0	prevent-host-death protein
B6D87_RS08405	81	112	50	0.446429	-1.1635	1.3566e-16	1.86078e-15	amino acid ABC transporter substrate-binding protein
B6D87_RS08460	99.5	135	64	0.474074	-1.07682	5.65798e-19	8.48219e-18	serine hydroxymethyltransferase
B6D87_RS08465	74.5	119	30	0.252101	-1.98793	2.22475e-57	7.35411e-56	lipoyl synthase
B6D87_RS08570	1438.5	2296	581	0.253049	-1.98251	8.68991e-22	1.43182e-20	D-alanyl-D-alanine endopeptidase
B6D87_RS08585	731.5	1297	166	0.127988	-2.96592	0	0	branched-chain amino acid ABC transporter permease
B6D87_RS08675	1507	2527	487	0.192719	-2.37543	1.95372e-67	7.42692e-66	kinase
B6D87_RS08695	119.5	191	48	0.251309	-1.99247	5.99855e-82	2.45572e-80	cellulose synthase operon protein YhjQ
B6D87_RS08700	71.5	99	44	0.444444	-1.16993	9.28552e-22	1.52523e-20	UDP-forming cellulose synthase catalytic subunit
B6D87_RS08820	3439.5	4761	2118	0.444865	-1.16856	6.25678e-07	4.04109e-06	methionine gamma-lyase
B6D87_RS08855	544.5	879	210	0.238908	-2.06547	7.12709e-84	2.94034e-82	carbon storage regulator
B6D87_RS08935	753.5	1021	486	0.476004	-1.07095	7.25344e-07	4.63976e-06	EEP domain-containing protein
B6D87_RS08970	438	631	245	0.388273	-1.36486	2.22014e-10	2.06928e-09	serine/threonine transporter
B6D87_RS08975	105.5	165	46	0.278788	-1.84276	1.22537e-39	3.16573e-38	hypothetical protein
B6D87_RS09020	860.5	1244	477	0.383441	-1.38293	3.30839e-09	2.80818e-08	cell envelope protein
B6D87_RS09085	378.5	617	140	0.226904	-2.13984	6.24276e-81	2.53618e-79	hypothetical protein
B6D87_RS09355	5512.5	8520	2505	0.294014	-1.76604	9.13734e-16	1.20967e-14	AraC family transcriptional regulator
B6D87_RS09360	106.5	152	61	0.401316	-1.31719	5.81024e-27	1.1454e-25	carbon-nitrogen hydrolase family protein
B6D87_RS09420	139	207	71	0.342995	-1.54374	9.32185e-29	1.96869e-27	3-phytase
B6D87_RS09520	187.5	295	80	0.271186	-1.88264	7.04229e-66	2.58476e-64	hypothetical protein
B6D87_RS09525	366.5	492	241	0.489837	-1.02963	2.35126e-06	1.38423e-05	undecaprenyl-phosphate glucose phosphotransferase
B6D87_RS09550	212	303	121	0.39934	-1.32431	1.98134e-29	4.30395e-28	hypothetical protein
B6D87_RS09635	83.5	124	43	0.346774	-1.52793	2.03363e-20	3.20207e-19	low molecular weight phosphotyrosine protein phosphatase
B6D87_RS09770	4264	6650	1878	0.282406	-1.82416	2.03038e-19	3.08734e-18	chromosome segregation ATPase
B6D87_RS09945	180	334	26	0.0778443	-3.68326	0	0	ABC transporter permease
B6D87_RS09950	62	101	23	0.227723	-2.13465	2.31711e-54	7.47373e-53	amino acid ABC transporter permease
B6D87_RS09955	86.5	136	37	0.272059	-1.87801	1.41205e-47	4.26985e-46	amino acid ABC transporter substrate-binding protein
B6D87_RS10110	64	88	40	0.454545	-1.1375	1.17115e-12	1.28779e-11	histidine phosphatase family protein
B6D87_RS10205	91.5	128	55	0.429688	-1.21864	8.12674e-11	7.80695e-10	muconolactone delta-isomerase
B6D87_RS10300	354	586	122	0.208191	-2.26402	3.14519e-126	1.4813e-124	hypothetical protein
B6D87_RS10315	68	92	44	0.478261	-1.06413	6.53358e-14	7.84914e-13	sulfonate ABC transporter ATP-binding protein
B6D87_RS10450	128	196	60	0.306122	-1.70782	4.14257e-38	1.04985e-36	cytochrome b
B6D87_RS10460	61	82	40	0.487805	-1.03562	8.3475e-13	9.1978e-12	NAD kinase
B6D87_RS10515	1222	1660	784	0.472289	-1.08226	9.55042e-07	6.00796e-06	transporter
B6D87_RS10520	361	563	159	0.282416	-1.82411	2.74401e-38	6.98737e-37	two-component sensor histidine kinase
B6D87_RS10585	70.5	99	42	0.424242	-1.23704	5.74575e-23	1.00259e-21	flagellar M-ring protein FliF
B6D87_RS10645	164	228	100	0.438596	-1.18903	2.15377e-22	3.61589e-21	RNA polymerase sigma factor FliA
B6D87_RS10660	219	319	119	0.373041	-1.42259	2.21286e-32	5.16527e-31	hypothetical protein
B6D87_RS10670	97.5	134	61	0.455224	-1.13535	8.78462e-19	1.29506e-17	aminotransferase
B6D87_RS10700	221.5	357	86	0.240896	-2.05352	1.79495e-66	6.68022e-65	flagellar basal-body rod protein FlgB
B6D87_RS10765	383	545	221	0.405505	-1.30221	5.78943e-27	1.1454e-25	DUF2834 domain-containing protein
B6D87_RS10795	145	207	83	0.400966	-1.31845	2.24857e-18	3.28761e-17	transcriptional regulator
B6D87_RS10985	52.5	84	21	0.25	-2	1.1924e-46	3.54521e-45	ferric anguibactin-binding protein
B6D87_RS11005	216	354	78	0.220339	-2.1822	3.66211e-110	1.62415e-108	LysR family transcriptional regulator
B6D87_RS11025	99.5	142	57	0.401408	-1.31686	7.50544e-25	1.42657e-23	LysR family transcriptional regulator
B6D87_RS11060	983	1401	565	0.403283	-1.31013	1.59452e-08	1.26469e-07	porin
B6D87_RS11135	183	308	58	0.188312	-2.40881	1.94658e-125	9.08745e-124	N-acetylglucosamine-6-sulfatase
B6D87_RS11155	54	75	33	0.44	-1.18442	2.21747e-09	1.90345e-08	4-amino-4-deoxy-L-arabinose-phospho-UDP flippase
B6D87_RS11160	56.5	80	33	0.4125	-1.27753	1.28311e-10	1.21076e-09	4-amino-4-deoxy-L-arabinose-phospho-UDP flippase
B6D87_RS11175	113	153	73	0.477124	-1.06756	1.87526e-13	2.14627e-12	bifunctional UDP-glucuronic acid oxidase/UDP-4-amino-4-deoxy-L-arabinose formyltransferase
B6D87_RS11180	129.5	180	79	0.438889	-1.18807	1.0352e-22	1.77149e-21	undecaprenyl-phosphate 4-deoxy-4-formamido-L-arabinose transferase
B6D87_RS11215	66.5	99	34	0.343434	-1.54189	4.15833e-20	6.47094e-19	peroxiredoxin
B6D87_RS11270	196.5	285	108	0.378947	-1.39993	9.39828e-32	2.14668e-30	protein RarD
B6D87_RS11355	150.5	217	84	0.387097	-1.36923	2.44071e-30	5.36756e-29	hypothetical protein
B6D87_RS11375	3105	4581	1629	0.355599	-1.49168	1.78238e-11	1.80683e-10	thioesterase
B6D87_RS11400	1565.5	2187	944	0.431642	-1.21209	8.80208e-08	6.27945e-07	molybdenum ABC transporter ATP-binding protein
B6D87_RS11415	154	208	100	0.480769	-1.05658	1.44246e-15	1.89083e-14	alpha-ketoglutarate-dependent dioxygenase AlkB
B6D87_RS11420	101	144	58	0.402778	-1.31194	8.8662e-11	8.45626e-10	hypothetical protein
B6D87_RS11430	100.5	139	62	0.446043	-1.16474	1.53872e-11	1.57786e-10	hypothetical protein
B6D87_RS11435	54.5	74	35	0.472973	-1.08017	7.78274e-10	6.88035e-09	cytochrome c4
B6D87_RS11510	60.5	83	38	0.457831	-1.12711	6.6721e-10	5.95787e-09	hemerythrin
B6D87_RS11540	171.5	244	99	0.405738	-1.30138	1.33952e-13	1.57025e-12	membrane-bound PQQ-dependent dehydrogenase, glucose/quinate/shikimate family
B6D87_RS11570	229.5	401	58	0.144638	-2.78948	1.64873e-274	1.05717e-272	dihydroxy-acid dehydratase
B6D87_RS11645	87.5	121	54	0.446281	-1.16398	1.75169e-12	1.90644e-11	hypothetical protein
B6D87_RS11650	87.5	117	58	0.495726	-1.01238	5.21346e-08	3.87931e-07	transcriptional regulator
B6D87_RS11660	74	100	48	0.48	-1.05889	7.34555e-10	6.52638e-09	cys-tRNA(pro)/cys-tRNA(cys) deacylase
B6D87_RS11670	88	126	50	0.396825	-1.33342	2.76026e-29	5.97159e-28	phosphoglucomutase, alpha-D-glucose phosphate-specific
B6D87_RS11710	77.5	115	40	0.347826	-1.52356	3.0191e-31	6.7796e-30	LysR family transcriptional regulator
B6D87_RS11725	121.5	174	69	0.396552	-1.33442	3.33627e-29	7.18852e-28	MFS transporter
B6D87_RS11735	109	146	72	0.493151	-1.0199	2.27825e-16	3.09308e-15	dienelactone hydrolase
B6D87_RS11790	57	79	35	0.443038	-1.1745	6.37658e-09	5.31914e-08	hypothetical protein
B6D87_RS11800	247	387	107	0.276486	-1.85472	1.01253e-53	3.24621e-52	transcriptional regulator
B6D87_RS11920	102	151	53	0.350993	-1.51048	5.89298e-29	1.2545e-27	DNA-binding response regulator
B6D87_RS11950	820	1172	468	0.399317	-1.32439	9.13232e-12	9.45568e-11	flavin reductase
B6D87_RS11970	108.5	152	65	0.427632	-1.22556	1.95088e-23	3.49582e-22	alkene reductase
B6D87_RS11985	249	358	140	0.391061	-1.35453	1.65034e-23	2.97732e-22	RpiR family transcriptional regulator
B6D87_RS11990	801.5	1211	392	0.323699	-1.62727	7.58913e-28	1.53572e-26	D-alanyl-D-alanine dipeptidase
B6D87_RS12260	1200.5	1895	506	0.267018	-1.90499	9.11007e-59	3.0493e-57	hypothetical protein
B6D87_RS12415	1532	2365	699	0.29556	-1.75848	7.67733e-19	1.13813e-17	transcriptional regulator
B6D87_RS12455	674.5	900	449	0.498889	-1.00321	1.44621e-06	8.82654e-06	ABC transporter permease
B6D87_RS12475	218.5	326	111	0.340491	-1.55431	9.80722e-41	2.59672e-39	helix-turn-helix transcriptional regulator
B6D87_RS12595	568	762	374	0.490814	-1.02675	8.11935e-13	8.96497e-12	hypothetical protein
B6D87_RS12640	58	91	25	0.274725	-1.86394	8.66175e-46	2.56099e-44	aspartate aminotransferase
B6D87_RS12680	130	177	83	0.468927	-1.09257	3.35054e-15	4.26593e-14	hypothetical protein
B6D87_RS12750	788	1093	483	0.441903	-1.1782	2.0782e-07	1.42345e-06	HoxN/HupN/NixA family nickel/cobalt transporter
B6D87_RS12800	88.5	169	8	0.0473373	-4.40088	0	0	hypothetical protein
B6D87_RS12805	57	90	24	0.266667	-1.90689	5.42365e-39	1.39443e-37	transposase
B6D87_RS12820	68.5	98	39	0.397959	-1.32931	1.21777e-09	1.0642e-08	hypothetical protein
B6D87_RS12895	57	90	24	0.266667	-1.90689	4.34836e-28	8.93513e-27	hypothetical protein
B6D87_RS13085	77.5	113	42	0.371681	-1.42786	4.38676e-32	1.01506e-30	AMP-binding protein
B6D87_RS13160	64.5	90	39	0.433333	-1.20645	1.48594e-16	2.03295e-15	transposase
B6D87_RS13165	99	175	23	0.131429	-2.92765	3.91762e-127	1.86157e-125	hypothetical protein
B6D87_RS13195	105.5	142	69	0.485915	-1.04122	2.47841e-18	3.61372e-17	flavin-dependent monooxygenase
B6D87_RS13250	3029.5	5218	841	0.161173	-2.63332	8.58252e-60	2.98537e-58	hypothetical protein
B6D87_RS13270	171	250	92	0.368	-1.44222	1.53921e-21	2.5051e-20	hypothetical protein
B6D87_RS13840	107.5	162	53	0.32716	-1.61193	9.32102e-34	2.22451e-32	phenylalanine--tRNA ligase subunit beta
B6D87_RS13955	55	79	31	0.392405	-1.34958	1.53983e-19	2.34814e-18	ADP-ribosylglycohydrolase
B6D87_RS13960	144	218	70	0.321101	-1.6389	1.36224e-40	3.58904e-39	allantoin permease
B6D87_RS13990	1018.5	1573	464	0.294978	-1.76132	2.96138e-31	6.67816e-30	Lrp/AsnC family transcriptional regulator
B6D87_RS14070	459	773	145	0.187581	-2.41442	2.62396e-120	1.21432e-118	EamA family transporter
B6D87_RS14080	68	103	33	0.320388	-1.64211	1.35507e-31	3.08192e-30	hypothetical protein
B6D87_RS14100	120	171	69	0.403509	-1.30933	5.68115e-28	1.16289e-26	MFS transporter
B6D87_RS14145	63	87	39	0.448276	-1.15754	1.04337e-09	9.148e-09	sulfurtransferase TusD
B6D87_RS14230	33855.5	55833	11878	0.212742	-2.23283	3.17131e-21	5.09901e-20	acireductone synthase
B6D87_RS14245	66	97	35	0.360825	-1.47063	1.81362e-28	3.78513e-27	MFS transporter
B6D87_RS14375	221.5	335	108	0.322388	-1.63313	4.89411e-42	1.3426e-40	hypothetical protein
B6D87_RS14470	59	89	29	0.325843	-1.61775	5.48681e-21	8.76901e-20	cytochrome c-type biogenesis protein CcmH
B6D87_RS14560	58.5	79	38	0.481013	-1.05585	3.2791e-11	3.27418e-10	flagellar motor protein
B6D87_RS14585	95	135	55	0.407407	-1.29546	1.18388e-21	1.93866e-20	RNA polymerase sigma factor FliA
B6D87_RS14590	78.5	117	40	0.34188	-1.54844	5.62617e-29	1.20736e-27	cobyrinic acid a,c-diamide synthase
B6D87_RS14670	579.5	783	376	0.480204	-1.05828	6.33718e-08	4.64552e-07	flagellar biosynthetic protein FliP
B6D87_RS14675	412.5	586	239	0.40785	-1.29389	3.47252e-24	6.46179e-23	flagellar biosynthetic protein FliO
B6D87_RS14720	358	485	231	0.476289	-1.07009	4.86142e-17	6.80855e-16	flagellar protein FliJ
B6D87_RS14765	459	614	304	0.495114	-1.01417	4.20385e-18	6.07959e-17	hypothetical protein
B6D87_RS14800	70.5	98	43	0.438776	-1.18845	8.69068e-24	1.57319e-22	flagellar hook-associated protein FlgK
B6D87_RS15090	350	611	89	0.145663	-2.7793	2.02891e-276	1.31681e-274	GNAT family N-acetyltransferase
B6D87_RS15205	489.5	714	265	0.371148	-1.42993	1.35986e-25	2.6127e-24	hypothetical protein
B6D87_RS15215	110.5	149	72	0.483221	-1.04924	1.61766e-15	2.10493e-14	DUF4892 domain-containing protein
B6D87_RS15255	52.5	75	30	0.4	-1.32193	1.29706e-12	1.42329e-11	beta-hydroxydecanoyl-ACP dehydratase
B6D87_RS15300	130	189	71	0.375661	-1.4125	8.84109e-20	1.35597e-18	6-carboxy-5,6,7,8-tetrahydropterin synthase
B6D87_RS15380	206	302	110	0.364238	-1.45705	2.96006e-23	5.2337e-22	hypothetical protein
B6D87_RS15390	56	87	25	0.287356	-1.79909	3.64947e-25	6.96145e-24	GNAT family N-acetyltransferase
B6D87_RS15430	228	332	124	0.373494	-1.42084	2.24202e-23	3.99064e-22	hypothetical protein
B6D87_RS15460	3713.5	7303	124	0.0169793	-5.88008	0	0	hypothetical protein
B6D87_RS15465	650.5	1252	49	0.0391374	-4.67531	0	0	LysR family transcriptional regulator
B6D87_RS15500	176.5	286	67	0.234266	-2.09378	8.02229e-92	3.47111e-90	LysR family transcriptional regulator
B6D87_RS15505	72.5	107	38	0.35514	-1.49354	7.83041e-18	1.12631e-16	MerR family transcriptional regulator
B6D87_RS15515	2880	4311	1449	0.336117	-1.57296	1.70589e-13	1.96509e-12	hypothetical protein
B6D87_RS15520	4509.5	7495	1524	0.203336	-2.29807	1.44933e-36	3.63837e-35	AMP-binding protein
B6D87_RS15545	119.5	177	62	0.350282	-1.51341	2.38072e-32	5.53283e-31	phage repressor protein
B6D87_RS15550	501	837	165	0.197133	-2.34276	4.26877e-144	2.14325e-142	hypothetical protein
B6D87_RS15665	58.5	84	33	0.392857	-1.34792	9.05921e-17	1.25555e-15	DNA polymerase III subunit epsilon
B6D87_RS15670	46	76	16	0.210526	-2.24793	1.36329e-41	3.70176e-40	ribonuclease HI
B6D87_RS15680	867.5	1202	533	0.443428	-1.17323	4.87464e-08	3.64365e-07	hydroxyacylglutathione hydrolase
B6D87_RS15815	168.5	233	104	0.446352	-1.16375	3.96281e-19	5.9915e-18	tRNA-(ms[2]io[6]A)-hydroxylase
B6D87_RS15950	1062	1709	415	0.242832	-2.04197	3.11316e-89	1.32546e-87	type IVb pilin, Flp family
B6D87_RS15960	74.5	106	43	0.40566	-1.30166	3.41449e-26	6.68085e-25	tannase/feruloyl esterase family alpha/beta hydrolase
B6D87_RS16280	90	169	11	0.0650888	-3.94145	0	0	hypothetical protein
B6D87_RS16285	58.5	87	30	0.344828	-1.53605	6.20747e-24	1.13526e-22	transposase
B6D87_RS16320	86.5	130	43	0.330769	-1.5961	4.83819e-24	8.90964e-23	peptidoglycan-associated lipoprotein
B6D87_RS16385	185	254	116	0.456693	-1.1307	7.28412e-19	1.08589e-17	cold-shock protein
B6D87_RS16450	656.5	963	350	0.363448	-1.46018	6.5738e-24	1.19814e-22	hypothetical protein
B6D87_RS16480	3732.5	5208	2257	0.433372	-1.20632	3.83122e-05	0.000188445	exodeoxyribonuclease I
B6D87_RS16515	933	1261	605	0.479778	-1.05956	7.03917e-06	3.8661e-05	DUF4917 domain-containing protein
B6D87_RS16530	131	201	61	0.303483	-1.72031	2.73881e-51	8.52394e-50	iron dicitrate transporter FecR
B6D87_RS16720	56	75	37	0.493333	-1.01937	2.07105e-06	1.23015e-05	hypothetical protein
B6D87_RS17000	155	220	90	0.409091	-1.28951	6.74535e-28	1.37018e-26	LacI family transcriptional regulator
B6D87_RS17010	678	923	433	0.469122	-1.09196	1.44428e-13	1.68194e-12	GNAT family N-acetyltransferase
B6D87_RS17045	400.5	567	234	0.412698	-1.27684	5.27757e-22	8.74991e-21	3-hydroxybutyryl-CoA dehydratase
B6D87_RS17160	147	229	65	0.283843	-1.81684	3.34082e-60	1.16973e-58	glycerol-3-phosphate ABC transporter substrate-binding protein
B6D87_RS17190	66	94	38	0.404255	-1.30666	2.08295e-23	3.71996e-22	arginine deiminase
B6D87_RS17230	69	98	40	0.408163	-1.29278	1.7847e-22	3.0153e-21	glycine cleavage system protein T
B6D87_RS17380	92.5	127	58	0.456693	-1.1307	1.83296e-08	1.44305e-07	helicase
B6D87_RS17425	63.5	95	32	0.336842	-1.56986	1.38155e-13	1.6154e-12	short-chain dehydrogenase
B6D87_RS17755	34422.5	59606	9239	0.155001	-2.68965	6.72034e-55	2.19421e-53	hypothetical protein
B6D87_RS18245	157.5	227	88	0.387665	-1.36712	3.66497e-22	6.11441e-21	RND transporter
B6D87_RS18395	1630.5	2482	779	0.31386	-1.67181	2.4064e-14	2.95088e-13	helix-turn-helix-type transcriptional regulator
B6D87_RS18520	59.5	80	39	0.4875	-1.03653	4.56004e-07	2.99982e-06	anti-sigma factor antagonist
B6D87_RS18545	112	191	33	0.172775	-2.53303	1.04108e-156	5.43201e-155	D-arabinose 5-phosphate isomerase
B6D87_RS18565	180.5	266	95	0.357143	-1.48543	4.13137e-35	1.02266e-33	ABC transporter ATP-binding protein
B6D87_RS18585	57	80	34	0.425	-1.23447	5.54588e-16	7.41587e-15	RNase adaptor protein RapZ
B6D87_RS18590	378	701	55	0.0784593	-3.67191	0	0	phosphocarrier protein HPr
B6D87_RS18825	317.5	449	186	0.414254	-1.27141	9.03878e-18	1.29313e-16	ribose-phosphate pyrophosphokinase
B6D87_RS18855	116.5	172	61	0.354651	-1.49553	5.57101e-17	7.78187e-16	hypothetical protein
B6D87_RS18975	65	93	37	0.397849	-1.32971	1.58193e-11	1.61594e-10	transcriptional regulator
B6D87_RS18980	2231	3258	1204	0.369552	-1.43615	1.45583e-11	1.49863e-10	cupin
B6D87_RS19000	1042	1518	566	0.372859	-1.4233	6.59399e-11	6.39221e-10	type 1 fimbrial protein
B6D87_RS19050	102.5	138	67	0.485507	-1.04244	4.31021e-15	5.47469e-14	peroxidase
B6D87_RS19075	12240	21769	2711	0.124535	-3.00538	2.39245e-133	1.16813e-131	ribosomal-protein-alanine N-acetyltransferase RimI
B6D87_RS19195	237.5	339	136	0.40118	-1.31768	1.66496e-23	2.99356e-22	pseudouridine synthase
B6D87_RS19220	969	1590	348	0.218868	-2.19187	1.06058e-45	3.11846e-44	heme ABC transporter ATP-binding protein
B6D87_RS19445	2639	3750	1528	0.407467	-1.29525	1.18087e-08	9.58014e-08	outer membrane protein assembly factor BamE
B6D87_RS19475	168	236	100	0.423729	-1.23879	8.3304e-17	1.15756e-15	L-lactate permease
B6D87_RS19505	120.5	174	67	0.385057	-1.37685	1.48834e-15	1.94618e-14	hypothetical protein
B6D87_RS19945	203.5	300	107	0.356667	-1.48735	1.35338e-28	2.84692e-27	cupin
B6D87_RS19950	324.5	510	139	0.272549	-1.87541	2.97783e-52	9.37753e-51	3-hydroxyisobutyrate dehydrogenase
B6D87_RS20090	4739	7044	2434	0.345542	-1.53307	6.50618e-12	6.84306e-11	hypothetical protein
B6D87_RS20195	443.5	648	239	0.368827	-1.43898	4.96463e-23	8.69137e-22	DNA-binding response regulator
B6D87_RS20275	193.5	295	92	0.311864	-1.68101	1.59716e-28	3.34649e-27	hypothetical protein
B6D87_RS20295	109.5	148	71	0.47973	-1.05971	7.12474e-11	6.87104e-10	translation initiation factor
B6D87_RS20580	416.5	573	260	0.453752	-1.14002	7.59851e-12	7.92927e-11	EamA family transporter
B6D87_RS21875	452	616	288	0.467532	-1.09686	2.98516e-09	2.54193e-08	alpha/beta hydrolase
B6D87_RS21905	288	448	128	0.285714	-1.80735	3.10423e-47	9.28129e-46	formimidoylglutamase
B6D87_RS22120	10202	18000	2404	0.133556	-2.90449	8.09296e-109	3.55957e-107	AsnC family transcriptional regulator
B6D87_RS22165	180	240	120	0.5	-1	8.23861e-12	8.56365e-11	iron ABC transporter permease
B6D87_RS22190	161.5	233	90	0.386266	-1.37233	1.35656e-27	2.70398e-26	hypothetical protein
B6D87_RS22220	73.5	113	34	0.300885	-1.73272	4.22433e-26	8.23511e-25	EVE domain-containing protein
MAP samples 2-fold up vs. air samples
id	Mean	Expression A	Expression B	foldChange	log2FoldChange	pval	padj	Annotation
B6D87_RS00020	44.5	28	61	2.17857	1.12338	2.95882e-05	0.000147442	DNA replication and repair protein RecF
B6D87_RS00045	60.5	38	83	2.18421	1.12711	5.61976e-05	0.000269445	1-acyl-sn-glycerol-3-phosphate acyltransferase
B6D87_RS00060	36.5	21	52	2.47619	1.30812	1.68852e-05	8.77566e-05	glycine--tRNA ligase subunit alpha
B6D87_RS00070	63.5	29	98	3.37931	1.75673	1.13274e-16	1.56177e-15	lauroyl acyltransferase
B6D87_RS00075	746.5	438	1055	2.40868	1.26824	2.4872e-08	1.92958e-07	hypothetical protein
B6D87_RS00080	63	35	91	2.6	1.37851	6.42471e-10	5.74661e-09	Trk system potassium transport protein TrkA
B6D87_RS00105	111.5	37	186	5.02703	2.32971	6.91248e-41	1.83941e-39	tRNA threonylcarbamoyladenosine biosynthesis protein RimN
B6D87_RS00115	59.5	39	80	2.05128	1.03653	0.000232515	0.0010036	coproporphyrinogen III oxidase
B6D87_RS00120	27	9	45	5	2.32193	4.2931e-20	6.6612e-19	shikimate dehydrogenase
B6D87_RS00165	40	21	59	2.80952	1.49033	2.51058e-09	2.14467e-08	alkanesulfonate monooxygenase
B6D87_RS00180	32.5	15	50	3.33333	1.73697	1.36626e-08	1.09672e-07	peroxidase
B6D87_RS00185	125	63	187	2.96825	1.56961	4.49447e-16	6.05559e-15	porin
B6D87_RS00205	47	24	70	2.91667	1.54432	4.67943e-09	3.94674e-08	taurine dioxygenase
B6D87_RS00210	69.5	23	116	5.04348	2.33442	9.65045e-34	2.29284e-32	TetR family transcriptional regulator
B6D87_RS00245	55.5	31	80	2.58065	1.36773	1.35932e-08	1.0928e-07	polyamine ABC transporter substrate-binding protein
B6D87_RS00250	29.5	19	40	2.10526	1.074	0.00106301	0.00408177	polyamine ABC transporter ATP-binding protein
B6D87_RS00400	3768.5	1315	6222	4.73156	2.24232	2.40984e-05	0.000122377	hypothetical protein
B6D87_RS00405	70	36	104	2.88889	1.53051	1.24922e-13	1.47413e-12	FAD-binding oxidoreductase
B6D87_RS00410	121	44	198	4.5	2.16993	1.08349e-39	2.81284e-38	fumarylacetoacetate hydrolase
B6D87_RS00420	128	72	184	2.55556	1.35364	2.29402e-10	2.12327e-09	prolipoprotein diacylglyceryl transferase
B6D87_RS00465	476	246	706	2.86992	1.52101	0.0128779	0.0381393	DNA-binding protein
B6D87_RS00515	78.5	43	114	2.65116	1.40663	9.33822e-09	7.69319e-08	SAM-dependent methyltransferase
B6D87_RS00525	74	48	100	2.08333	1.05889	1.07036e-05	5.75397e-05	glutamate/aspartate:proton symporter GltP
B6D87_RS00535	122	50	194	3.88	1.95606	7.34037e-17	1.02266e-15	hypothetical protein
B6D87_RS00595	34	21	47	2.2381	1.16227	0.000556089	0.00226608	homoserine kinase
B6D87_RS00600	364	195	533	2.73333	1.45066	0.0100212	0.0308818	zinc ABC transporter substrate-binding protein
B6D87_RS00630	61.5	40	83	2.075	1.05311	0.000231561	0.0010003	methionine ABC transporter ATP-binding protein
B6D87_RS00675	88.5	58	119	2.05172	1.03684	0.000201003	0.000884814	cytochrome c oxidase assembly protein
B6D87_RS00750	56	30	82	2.73333	1.45066	4.01359e-05	0.000197051	HU family DNA-binding protein
B6D87_RS00755	59	33	85	2.57576	1.365	2.69541e-05	0.000135075	hypothetical protein
B6D87_RS00780	29.5	18	41	2.27778	1.18763	0.00505648	0.0170105	biopolymer transport protein ExbD
B6D87_RS00825	80	48	112	2.33333	1.22239	1.98785e-06	1.18337e-05	ribonuclease PH
B6D87_RS00830	41	17	65	3.82353	1.9349	4.68154e-10	4.23008e-09	DUF4870 domain-containing protein
B6D87_RS00840	280	162	398	2.45679	1.29677	4.42499e-10	4.00507e-09	orotate phosphoribosyltransferase
B6D87_RS00910	150.5	60	241	4.01667	2.006	2.0454e-18	2.99879e-17	hypothetical protein
B6D87_RS00920	287	182	392	2.15385	1.10692	1.84721e-06	1.11326e-05	YkgJ family cysteine cluster protein
B6D87_RS00925	188.5	60	317	5.28333	2.40145	3.68168e-59	1.24012e-57	AsnC family transcriptional regulator
B6D87_RS00945	34.5	20	49	2.45	1.29278	0.000191075	0.000843203	XRE family transcriptional regulator
B6D87_RS00970	58.5	30	87	2.9	1.53605	1.38108e-13	1.6154e-12	GGDEF-domain containing protein
B6D87_RS00990	44.5	17	72	4.23529	2.08246	5.45502e-12	5.78319e-11	protein killer protein
B6D87_RS01030	74	43	105	2.44186	1.28798	1.41551e-07	9.87329e-07	tyrosine recombinase XerC
B6D87_RS01050	42.5	25	60	2.4	1.26303	0.00931289	0.0290013	hypothetical protein
B6D87_RS01070	364.5	121	608	5.02479	2.32906	2.24667e-31	5.088e-30	adenylate cyclase
B6D87_RS01085	58	36	80	2.22222	1.152	1.51454e-05	7.95697e-05	ABC transporter permease
B6D87_RS01100	36	21	51	2.42857	1.28011	2.47811e-05	0.000125128	sulfate ABC transporter ATP-binding protein
B6D87_RS01105	498	253	743	2.93676	1.55422	4.83229e-15	6.10866e-14	DNA-binding protein
B6D87_RS01110	45.5	30	61	2.03333	1.02385	3.61558e-05	0.000178103	oligopeptidase A
B6D87_RS01115	85	52	118	2.26923	1.1822	9.23128e-06	4.99785e-05	gamma carbonic anhydrase family protein
B6D87_RS01165	220.5	135	306	2.26667	1.18057	8.41412e-08	6.02226e-07	3-ketoacyl-ACP reductase
B6D87_RS01260	48.5	30	67	2.23333	1.1592	1.46806e-06	8.93937e-06	dihydroxy-acid dehydratase
B6D87_RS01265	26	10	42	4.2	2.07039	1.78398e-21	2.89462e-20	hypothetical protein
B6D87_RS01275	159.5	92	227	2.46739	1.30299	3.30927e-09	2.80818e-08	DNA-formamidopyrimidine glycosylase
B6D87_RS01305	119	69	169	2.44928	1.29235	2.98299e-08	2.29083e-07	TetR family transcriptional regulator
B6D87_RS01310	35	23	47	2.04348	1.03103	0.00437096	0.0148926	sulfurtransferase
B6D87_RS01375	30	15	45	3	1.58496	5.85415e-06	3.25557e-05	M48 family peptidase
B6D87_RS01445	30.5	15	46	3.06667	1.61667	7.00253e-10	6.23201e-09	choline ABC transporter ATP-binding protein
B6D87_RS01450	45	26	64	2.46154	1.29956	9.67301e-06	5.2105e-05	choline ABC transporter permease subunit
B6D87_RS01455	55.5	34	77	2.26471	1.17932	4.41485e-06	2.51024e-05	glycine/betaine ABC transporter substrate-binding protein
B6D87_RS01535	226	93	359	3.86022	1.94868	6.8352e-32	1.56797e-30	threonine aldolase
B6D87_RS01540	38	21	55	2.61905	1.38904	0.00176816	0.00649872	hypothetical protein
B6D87_RS01610	74.5	46	103	2.23913	1.16294	0.000642092	0.00257903	hypothetical protein
B6D87_RS01685	325.5	212	439	2.07075	1.05016	1.31702e-05	6.97433e-05	hypothetical protein
B6D87_RS01690	115	72	158	2.19444	1.13386	3.03277e-05	0.000150845	membrane protein
B6D87_RS01740	38.5	25	52	2.08	1.05658	0.00583842	0.0193114	type IV pili signal transduction protein PilI
B6D87_RS01765	276	183	369	2.01639	1.01178	0.0135984	0.0400279	formate transporter
B6D87_RS01770	36	23	49	2.13043	1.09115	0.00920402	0.0287464	acyl-CoA thioesterase
B6D87_RS01795	660	316	1004	3.17722	1.66776	0.000639509	0.0025706	YceI family protein
B6D87_RS01815	66.5	40	93	2.325	1.21723	1.23267e-06	7.64601e-06	amino acid ABC transporter substrate-binding protein
B6D87_RS01820	36	18	54	3	1.58496	1.31319e-05	6.96093e-05	RidA/YER057c/UK114 family protein
B6D87_RS01830	79	50	108	2.16	1.11103	4.30611e-05	0.000210249	LysR family transcriptional regulator
B6D87_RS01865	491	190	792	4.16842	2.0595	2.60205e-38	6.65774e-37	cytochrome c
B6D87_RS01870	279	161	397	2.46584	1.30208	8.33606e-10	7.3573e-09	hypothetical protein
B6D87_RS01875	58	36	80	2.22222	1.152	9.62877e-06	5.19192e-05	methionine adenosyltransferase
B6D87_RS01905	35.5	23	48	2.08696	1.0614	0.000491127	0.00202305	fructose-1,6-bisphosphate aldolase
B6D87_RS01915	47.5	31	64	2.06452	1.0458	0.000169884	0.000759129	PepSY domain-containing protein
B6D87_RS02045	26	12	40	3.33333	1.73697	1.80242e-05	9.32215e-05	pyrroloquinoline quinone biosynthesis protein PqqD
B6D87_RS02090	66	38	94	2.47368	1.30666	9.09655e-06	4.93495e-05	hypothetical protein
B6D87_RS02135	115	54	176	3.25926	1.70454	1.54702e-15	2.01795e-14	hypothetical protein
B6D87_RS02180	39	21	57	2.71429	1.44057	2.34559e-08	1.82504e-07	hypothetical protein
B6D87_RS02210	31.5	20	43	2.15	1.10434	8.34879e-05	0.000385697	RNA polymerase sigma factor RpoD
B6D87_RS02250	49.5	28	71	2.53571	1.34239	2.04634e-09	1.76509e-08	SpoVR family protein
B6D87_RS02255	57	29	85	2.93103	1.55141	2.34693e-13	2.66319e-12	hypothetical protein
B6D87_RS02260	39.5	20	59	2.95	1.56071	2.67049e-13	3.01109e-12	PrkA family serine protein kinase
B6D87_RS02355	28	13	43	3.30769	1.72583	8.07711e-09	6.68528e-08	ribulose-phosphate 3-epimerase
B6D87_RS02375	50	32	68	2.125	1.08746	0.00116508	0.0044287	aminodeoxychorismate/anthranilate synthase component II
B6D87_RS02445	34.5	21	48	2.28571	1.19265	0.00556039	0.0185068	iron-sulfur cluster insertion protein ErpA
B6D87_RS02595	30	16	44	2.75	1.45943	0.000402252	0.00168433	50S ribosomal protein L23
B6D87_RS02610	39.5	19	60	3.15789	1.65896	4.61506e-06	2.61291e-05	50S ribosomal protein L22
B6D87_RS02650	55	35	75	2.14286	1.09954	0.00478905	0.0161824	30S ribosomal protein S14
B6D87_RS02775	88.5	57	120	2.10526	1.074	1.12356e-05	5.99755e-05	hypothetical protein
B6D87_RS02880	55	32	78	2.4375	1.2854	5.50182e-05	0.000264028	zinc-binding protein
B6D87_RS02975	31	19	43	2.26316	1.17834	0.000791528	0.00310657	diacetyl reductase
B6D87_RS02980	37	24	50	2.08333	1.05889	0.000825585	0.00323071	hypothetical protein
B6D87_RS03065	44	29	59	2.03448	1.02466	0.00760888	0.024321	ATP-dependent protease
B6D87_RS03140	35	21	49	2.33333	1.22239	6.09733e-05	0.000289991	LD-carboxypeptidase
B6D87_RS03175	36	19	53	2.78947	1.47999	6.26107e-07	4.04109e-06	hypothetical protein
B6D87_RS03205	307.5	136	479	3.52206	1.81642	1.01039e-22	1.73461e-21	hypothetical protein
B6D87_RS03245	374.5	138	611	4.42754	2.1465	3.92055e-44	1.12785e-42	pseudouridine synthase
B6D87_RS03305	45.5	29	62	2.13793	1.09622	0.000623774	0.00251685	serine/threonine protein phosphatase
B6D87_RS03310	41	26	56	2.15385	1.10692	0.00556847	0.0185221	hypothetical protein
B6D87_RS03390	85.5	53	118	2.22642	1.15472	1.51563e-05	7.95697e-05	hypothetical protein
B6D87_RS03705	220	116	324	2.7931	1.48187	2.0726e-11	2.09703e-10	hypothetical protein
B6D87_RS03725	5889	2404	9374	3.89933	1.96323	0.000246338	0.00105812	hypothetical protein
B6D87_RS03730	57	32	82	2.5625	1.35755	5.79305e-05	0.00027669	hypothetical protein
B6D87_RS03770	157	62	252	4.06452	2.02308	2.36055e-36	5.89805e-35	lipid II flippase MurJ
B6D87_RS04010	156	98	214	2.18367	1.12676	2.59315e-05	0.000130442	hypothetical protein
B6D87_RS04255	229	138	320	2.31884	1.2134	3.32525e-07	2.22884e-06	L-asparaginase
B6D87_RS04425	119	69	169	2.44928	1.29235	1.72756e-09	1.50476e-08	outer membrane porin, OprD family
B6D87_RS04465	401	78	724	9.28205	3.21444	3.2739e-243	1.97996e-241	GNAT family N-acetyltransferase
B6D87_RS04470	81.5	25	138	5.52	2.46467	1.25613e-56	4.12661e-55	chemotaxis protein CheV
B6D87_RS04490	37.5	21	54	2.57143	1.36257	0.00348933	0.0121453	hypothetical protein
B6D87_RS04665	91.5	47	136	2.89362	1.53287	1.40898e-08	1.12761e-07	cytochrome c family protein
B6D87_RS04875	170	109	231	2.11927	1.08356	6.65125e-06	3.65681e-05	anion permease
B6D87_RS05175	37.5	13	62	4.76923	2.25376	8.9566e-18	1.28483e-16	aminoacyl-tRNA deacylase
B6D87_RS05325	40.5	27	54	2	1	0.00464264	0.0157277	collagen pro alpha-chain precursor
B6D87_RS05515	74.5	45	104	2.31111	1.20859	3.73801e-07	2.48982e-06	hemolysin D
B6D87_RS05575	117.5	72	163	2.26389	1.1788	3.94271e-07	2.61309e-06	Rossman fold protein, TIGR00730 family
B6D87_RS05690	47.5	24	71	2.95833	1.56478	8.77172e-11	8.39624e-10	DUF481 domain-containing protein
B6D87_RS05795	40	24	56	2.33333	1.22239	2.80086e-05	0.000139702	3-beta hydroxysteroid dehydrogenase
B6D87_RS05830	79.5	53	106	2	1	0.00858614	0.0270708	antibiotic biosynthesis monooxygenase
B6D87_RS05910	337.5	224	451	2.01339	1.00963	2.30471e-05	0.000117487	SprT family protein
B6D87_RS05925	65.5	40	91	2.275	1.18587	1.10844e-05	5.92877e-05	3-methyladenine DNA glycosylase
B6D87_RS05945	38	22	54	2.45455	1.29546	0.000439514	0.00182172	peroxiredoxin
B6D87_RS06320	58.5	34	83	2.44118	1.28758	6.91661e-05	0.000326042	ribonuclease activity regulator protein RraA
B6D87_RS06370	37	19	55	2.89474	1.53343	5.77328e-05	0.000276089	DUF469 domain-containing protein
B6D87_RS06480	230.5	146	315	2.15753	1.10938	3.44136e-06	1.98859e-05	ATP-binding protein
B6D87_RS06800	86	34	138	4.05882	2.02106	6.84206e-12	7.18213e-11	DUF1127 domain-containing protein
B6D87_RS06820	231	102	360	3.52941	1.81943	8.14538e-25	1.54269e-23	dioxygenase
B6D87_RS07005	97.5	54	141	2.61111	1.38466	1.65318e-08	1.30732e-07	PasA protein
B6D87_RS07010	186.5	46	327	7.1087	2.82958	7.59729e-67	2.84738e-65	hypothetical protein
B6D87_RS07025	902.5	369	1436	3.8916	1.96036	4.78153e-33	1.12599e-31	hypothetical protein
B6D87_RS07245	173	106	240	2.26415	1.17897	1.29964e-07	9.11286e-07	NAD(P)H-flavin oxidoreductase
B6D87_RS07420	130	82	178	2.17073	1.11818	2.14614e-06	1.26908e-05	L,D-transpeptidase
B6D87_RS07430	85.5	55	116	2.10909	1.07662	0.00254486	0.00909585	GNAT family N-acetyltransferase
B6D87_RS07690	167	28	306	10.9286	3.45003	1.7108e-270	1.08391e-268	dienelactone hydrolase family protein
B6D87_RS08005	30	18	42	2.33333	1.22239	0.000353697	0.00148804	TenA family transcriptional regulator
B6D87_RS08350	253.5	76	431	5.67105	2.50362	3.42439e-79	1.38065e-77	alpha/beta hydrolase
B6D87_RS08385	31	20	42	2.1	1.07039	0.000430822	0.00178848	4-phosphoerythronate dehydrogenase
B6D87_RS08845	478	285	671	2.35439	1.23535	1.54554e-08	1.22766e-07	YbjQ family protein
B6D87_RS09235	805	299	1311	4.38462	2.13245	1.943e-06	1.16187e-05	TonB-dependent siderophore receptor
B6D87_RS09370	146.5	92	201	2.18478	1.12749	1.50249e-06	9.1304e-06	amino acid ABC transporter ATP-binding protein
B6D87_RS09450	337.5	197	478	2.4264	1.27881	6.95089e-09	5.7801e-08	K+/H+ antiporter subunit F
B6D87_RS09455	153.5	99	208	2.10101	1.07108	4.82613e-05	0.000233709	Na+/H+ antiporter subunit E
B6D87_RS10225	39.5	25	54	2.16	1.11103	9.14608e-05	0.000421797	aminopeptidase
B6D87_RS10295	154.5	92	217	2.3587	1.23799	7.60163e-06	4.15785e-05	hypothetical protein
B6D87_RS10445	244	49	439	8.95918	3.16337	2.0259e-127	9.71338e-126	hypothetical protein
B6D87_RS10605	35.5	16	55	3.4375	1.78136	3.09246e-08	2.36807e-07	flagellar export protein FliJ
B6D87_RS10805	126.5	82	171	2.08537	1.0603	1.11339e-05	5.94926e-05	LysR family transcriptional regulator
B6D87_RS10830	34	22	46	2.09091	1.06413	0.0103316	0.031655	cell division protein ZipA
B6D87_RS10900	116.5	49	184	3.7551	1.90885	1.39631e-29	3.04557e-28	aspartate aminotransferase
B6D87_RS11050	95	60	130	2.16667	1.11548	0.0014806	0.00550645	peptidylprolyl isomerase
B6D87_RS11825	238	118	358	3.0339	1.60117	2.51828e-15	3.25298e-14	polyamine ABC transporter substrate-binding protein
B6D87_RS11860	58.5	17	100	5.88235	2.55639	3.60559e-42	9.94246e-41	pirin family protein
B6D87_RS12240	172	111	233	2.0991	1.06977	5.28601e-06	2.96128e-05	Fe-S biogenesis protein NfuA
B6D87_RS12495	47	28	66	2.35714	1.23704	0.000778406	0.00306185	DUF2384 domain-containing protein
B6D87_RS12500	106.5	71	142	2	1	0.000607126	0.0024534	RES domain-containing protein
B6D87_RS12765	62	41	83	2.02439	1.01749	0.00757242	0.024243	chromosome condensation protein CrcB
B6D87_RS12960	45	30	60	2	1	0.00021127	0.000920869	amidase
B6D87_RS13255	60.5	36	85	2.36111	1.23947	2.08428e-06	1.23662e-05	GNAT family N-acetyltransferase
B6D87_RS13425	44.5	19	70	3.68421	1.88136	2.23523e-09	1.91561e-08	transcriptional regulator
B6D87_RS13450	136.5	84	189	2.25	1.16993	6.55658e-05	0.000310903	hypothetical protein
B6D87_RS13770	206	117	295	2.52137	1.33421	1.49628e-08	1.1921e-07	hypothetical protein
B6D87_RS13775	122	41	203	4.95122	2.30778	2.37066e-23	4.20555e-22	hypothetical protein
B6D87_RS13785	36.5	13	60	4.61538	2.20645	1.14195e-16	1.57041e-15	hypothetical protein
B6D87_RS13820	41.5	25	58	2.32	1.21412	2.41105e-06	1.41473e-05	integrase
B6D87_RS13985	195.5	127	264	2.07874	1.05571	9.48247e-06	5.1227e-05	histidine phosphatase family protein
B6D87_RS14290	169.5	80	259	3.2375	1.69488	2.00796e-16	2.73309e-15	glutaredoxin
B6D87_RS14305	78.5	46	111	2.41304	1.27085	1.53262e-05	8.02027e-05	MarR family transcriptional regulator
B6D87_RS14365	146.5	69	224	3.24638	1.69883	2.61532e-18	3.80294e-17	TetR family transcriptional regulator
B6D87_RS14385	446	209	683	3.26794	1.70838	1.81132e-21	2.93004e-20	heme-degrading domain-containing protein
B6D87_RS14425	134.5	83	186	2.24096	1.16412	3.3717e-07	2.25147e-06	phenazine biosynthesis protein PhzF
B6D87_RS14945	261	46	476	10.3478	3.37126	2.9693e-188	1.62914e-186	hypothetical protein
B6D87_RS14980	33	15	51	3.4	1.76553	2.37876e-09	2.03533e-08	DTW domain-containing protein
B6D87_RS15440	486	227	745	3.28194	1.71455	6.90787e-19	1.03269e-17	GNAT family N-acetyltransferase
B6D87_RS15455	420.5	272	569	2.09191	1.06482	5.16983e-06	2.90231e-05	hypothetical protein
B6D87_RS15720	102	57	147	2.57895	1.36678	2.3366e-11	2.35518e-10	peptidylprolyl isomerase
B6D87_RS15835	1628	489	2767	5.65849	2.50042	1.08358e-07	7.64829e-07	AI-2E family transporter
B6D87_RS16090	40	22	58	2.63636	1.39855	1.34699e-06	8.26839e-06	AraC family transcriptional regulator
B6D87_RS16145	33.5	13	54	4.15385	2.05445	1.66941e-08	1.31819e-07	DNA-binding protein
B6D87_RS16185	35	18	52	2.88889	1.53051	5.43019e-12	5.76836e-11	DNA topoisomerase I
B6D87_RS16340	36.5	24	49	2.04167	1.02975	0.00458595	0.0155554	protein TolQ
B6D87_RS16395	92	56	128	2.28571	1.19265	5.44027e-05	0.000261309	HIT family protein
B6D87_RS16465	307.5	145	470	3.24138	1.69661	9.10851e-18	1.29961e-16	hypothetical protein
B6D87_RS16470	124.5	69	180	2.6087	1.38333	3.56666e-11	3.53478e-10	formyltetrahydrofolate deformylase
B6D87_RS16555	73	46	100	2.17391	1.12029	7.08706e-05	0.000333621	hypothetical protein
B6D87_RS16580	586.5	277	896	3.23466	1.69361	0.00112667	0.00430447	hypothetical protein
B6D87_RS16600	87	26	148	5.69231	2.50901	2.0599e-74	8.06088e-73	cytosine deaminase
B6D87_RS16655	126	67	185	2.76119	1.46529	8.36431e-14	1.00259e-12	MFS transporter
B6D87_RS16940	702	178	1226	6.88764	2.78401	8.54293e-22	1.41197e-20	hydrolase
B6D87_RS17005	54	23	85	3.69565	1.88583	8.08772e-23	1.39297e-21	pili assembly chaperone
B6D87_RS17245	58.5	37	80	2.16216	1.11247	6.32857e-06	3.50111e-05	serine peptidase
B6D87_RS17720	228	119	337	2.83193	1.50179	5.63989e-15	7.07912e-14	hypothetical protein
B6D87_RS17930	49	26	72	2.76923	1.46949	1.35161e-05	7.13615e-05	50S ribosomal protein L19
B6D87_RS18005	180	114	246	2.15789	1.10962	3.43846e-05	0.000170208	NIF3 1
B6D87_RS18015	30	19	41	2.15789	1.10962	0.000184919	0.000818749	lytic transglycosylase F
B6D87_RS18095	56.5	24	89	3.70833	1.89077	3.06179e-11	3.06871e-10	NrdH-redoxin
B6D87_RS18120	34.5	19	50	2.63158	1.39593	0.00108463	0.00415392	motility quorum-sensing regulator MqsR
B6D87_RS18170	27.5	12	43	3.58333	1.8413	9.26317e-07	5.84106e-06	molybdopterin synthase sulfur carrier subunit
B6D87_RS18185	83	54	112	2.07407	1.05247	0.00011632	0.000530012	LysR family transcriptional regulator
B6D87_RS18310	39	19	59	3.10526	1.63472	2.5444e-07	1.73163e-06	ribosomal subunit interface protein
B6D87_RS18335	322	161	483	3	1.58496	7.35868e-05	0.000344138	amino acid dehydrogenase
B6D87_RS18360	324.5	214	435	2.03271	1.0234	3.21173e-05	0.000159597	hypothetical protein
B6D87_RS18595	53	27	79	2.92593	1.54889	1.25199e-10	1.18349e-09	ZIP family metal transporter
B6D87_RS18755	62.5	35	90	2.57143	1.36257	6.95656e-08	5.04398e-07	hypothetical protein
B6D87_RS18760	35	21	49	2.33333	1.22239	5.33452e-06	2.97905e-05	SAM-dependent methyltransferase
B6D87_RS18835	33	20	46	2.3	1.20163	0.00131552	0.00493388	aminoacyl-tRNA hydrolase
B6D87_RS19070	168.5	101	236	2.33663	1.22443	1.79064e-06	1.0817e-05	serine kinase/phosphatase
B6D87_RS19185	31	19	43	2.26316	1.17834	0.00151055	0.00561395	acetolactate synthase small subunit
B6D87_RS19400	288	156	420	2.69231	1.42884	8.88236e-12	9.2148e-11	transcription elongation factor GreA
B6D87_RS19430	49.5	33	66	2	1	0.00951091	0.0294971	nucleotide exchange factor GrpE
B6D87_RS19440	868	215	1521	7.07442	2.82261	3.81368e-137	1.89686e-135	transcriptional repressor
B6D87_RS19455	82	43	121	2.81395	1.4926	5.01888e-08	3.74621e-07	ubiquinone-binding protein
B6D87_RS19580	46	25	67	2.68	1.42223	4.66895e-11	4.57609e-10	TIGR02688 family protein
B6D87_RS19605	47.5	31	64	2.06452	1.0458	9.12292e-06	4.94421e-05	restriction endonuclease subunit M
B6D87_RS19640	60.5	19	102	5.36842	2.4245	1.32941e-43	3.76336e-42	hypothetical protein
B6D87_RS19755	33	22	44	2	1	0.00323282	0.011364	hypothetical protein
B6D87_RS19765	38.5	24	53	2.20833	1.14296	0.000696842	0.00276554	sulfonate ABC transporter ATP-binding protein
B6D87_RS19850	38.5	23	54	2.34783	1.23133	0.000317112	0.00134155	haloacid dehalogenase
B6D87_RS20385	31.5	19	44	2.31579	1.2115	0.000300785	0.00127654	precorrin-2 C(20)-methyltransferase
B6D87_RS20400	28.5	17	40	2.35294	1.23447	0.000221492	0.000961387	hypothetical protein
B6D87_RS20565	100	46	154	3.34783	1.74322	5.63311e-20	8.71495e-19	hypothetical protein
B6D87_RS20620	133.5	63	204	3.2381	1.69515	7.35274e-20	1.13096e-18	cation diffusion facilitator transporter
B6D87_RS20625	40	25	55	2.2	1.1375	0.000688148	0.00273716	NAD(P)-dependent oxidoreductase
B6D87_RS20640	36	21	51	2.42857	1.28011	2.51737e-05	0.00012699	ABC transporter ATP-binding protein
B6D87_RS20785	46	29	63	2.17241	1.1193	5.79168e-05	0.00027669	adenylosuccinate synthase
B6D87_RS20895	254.5	147	362	2.46259	1.30017	3.0895e-10	2.82514e-09	hypothetical protein
B6D87_RS21010	65	37	93	2.51351	1.32971	2.04374e-08	1.60425e-07	glycosyl transferase
B6D87_RS21020	55	29	81	2.7931	1.48187	1.9321e-09	1.67197e-08	hypothetical protein
B6D87_RS21090	68	38	98	2.57895	1.36678	1.06502e-08	8.69329e-08	branched chain amino acid aminotransferase
B6D87_RS21135	34	20	48	2.4	1.26303	4.57385e-07	3.00519e-06	sodium:proline symporter
B6D87_RS21170	85	45	125	2.77778	1.47393	1.75102e-06	1.05931e-05	hypothetical protein
B6D87_RS21250	52	33	71	2.15152	1.10535	4.24696e-05	0.000207551	NAD(P)/FAD-dependent oxidoreductase
B6D87_RS21295	322.5	131	514	3.92366	1.9722	1.01489e-30	2.25993e-29	hypothetical protein
B6D87_RS21300	79.5	46	113	2.45652	1.29662	1.02671e-07	7.26618e-07	LysR family transcriptional regulator
B6D87_RS21310	274	99	449	4.53535	2.18122	3.28032e-43	9.18835e-42	hypothetical protein
B6D87_RS21315	47	28	66	2.35714	1.23704	1.63925e-06	9.94764e-06	hypothetical protein
B6D87_RS21320	46.5	28	65	2.32143	1.21501	2.75707e-05	0.000137905	hypothetical protein
B6D87_RS21360	79.5	42	117	2.78571	1.47805	1.28531e-08	1.03643e-07	hypothetical protein
B6D87_RS21550	381	128	634	4.95312	2.30834	1.26398e-58	4.20432e-57	peptide ABC transporter ATP-binding protein
B6D87_RS21580	96	57	135	2.36842	1.24393	3.65399e-08	2.77016e-07	prolyl aminopeptidase
B6D87_RS21635	56	21	91	4.33333	2.11548	1.17894e-13	1.40365e-12	hypothetical protein
B6D87_RS21695	65	42	88	2.09524	1.06711	1.66568e-05	8.66542e-05	amino-acid N-acetyltransferase
B6D87_RS21710	250	134	366	2.73134	1.44961	2.7328e-12	2.95009e-11	lipocalin
B6D87_RS21715	32	11	53	4.81818	2.26849	5.94087e-12	6.26085e-11	hypothetical protein
B6D87_RS21780	348	213	483	2.26761	1.18117	5.85897e-08	4.32475e-07	preprotein translocase subunit SecB
B6D87_RS21785	58.5	20	97	4.85	2.27798	8.16631e-16	1.08382e-14	glutaredoxin 3
B6D87_RS21805	64	38	90	2.36842	1.24393	1.87277e-07	1.28771e-06	peptidase S41
B6D87_RS21810	39	18	60	3.33333	1.73697	5.3008e-11	5.16682e-10	hypothetical protein
B6D87_RS21820	40.5	27	54	2	1	0.00326312	0.0114532	imidazole glycerol phosphate synthase cyclase subunit
B6D87_RS21825	46	27	65	2.40741	1.26748	2.39974e-05	0.000121981	1-(5-phosphoribosyl)-5-[(5-phosphoribosylamino)methylideneamino] imidazole-4-carboxamide isomerase
B6D87_RS21880	199	116	282	2.43103	1.28157	3.86978e-07	2.56795e-06	hypothetical protein
B6D87_RS21895	35.5	23	48	2.08696	1.0614	0.000103534	0.000475007	histidine kinase
B6D87_RS21925	37	21	53	2.52381	1.3356	2.34475e-05	0.000119414	amino acid ABC transporter
B6D87_RS21980	85	53	117	2.20755	1.14244	0.000267704	0.00114435	HicB family protein
B6D87_RS21985	37.5	16	59	3.6875	1.88264	7.71851e-07	4.92541e-06	addiction module toxin, HicA family
B6D87_RS22040	53	22	84	3.81818	1.93289	9.76538e-28	1.96861e-26	TonB-dependent siderophore receptor
B6D87_RS22135	48.5	29	68	2.34483	1.22948	7.73595e-06	4.22697e-05	paraslipin
B6D87_RS22145	104	66	142	2.15152	1.10535	0.0006906	0.00274282	ribonucleotide reductase
B6D87_RS22150	159	105	213	2.02857	1.02046	1.70971e-05	8.86848e-05	aminotransferase DegT
B6D87_RS22195	50.5	28	73	2.60714	1.38247	0.000974639	0.00377788	TIGR02449 family protein
B6D87_RS22200	42	19	65	3.42105	1.77444	1.61273e-07	1.12049e-06	cell division protein ZapA
B6D87_RS22215	487.5	315	660	2.09524	1.06711	7.5231e-05	0.00035121	hypothetical protein
B6D87_RS22235	114.5	69	160	2.31884	1.2134	1.62411e-07	1.12693e-06	ABC transporter permease
B6D87_RS22245	89	50	128	2.56	1.35614	7.93328e-06	4.32677e-05	hypothetical protein
B6D87_RS22250	49	24	74	3.08333	1.62449	2.1343e-09	1.83799e-08	gamma-glutamylcyclotransferase
B6D87_RS22260	31	20	42	2.1	1.07039	0.00158843	0.00587464	CDP-6-deoxy-delta-3,4-glucoseen reductase
B6D87_RS22340	238	93	383	4.11828	2.04204	1.91227e-33	4.52316e-32	TIGR02444 family protein
B6D87_RS22355	232.5	151	314	2.07947	1.05622	1.25324e-05	6.64982e-05	Rsd/AlgQ family anti-sigma factor
B6D87_RS22385	26.5	13	40	3.07692	1.62149	3.82461e-07	2.54114e-06	DNA-binding response regulator
B6D87_RS22400	314	162	466	2.87654	1.52434	2.46787e-13	2.79447e-12	hypothetical protein
B6D87_RS22405	324.5	146	503	3.44521	1.78459	0.00976312	0.0301913	GGDEF domain-containing protein
B6D87_RS22565	39	24	54	2.25	1.16993	2.45962e-05	0.000124313	CoA transferase
B6D87_RS22620	55	15	95	6.33333	2.66297	2.24202e-85	9.32191e-84	hypothetical protein
B6D87_RS22650	53	34	72	2.11765	1.08246	0.000126726	0.000575459	phosphate-binding protein
B6D87_RS22670	294.5	188	401	2.13298	1.09287	2.31168e-06	1.36394e-05	DUF3299 domain-containing protein
B6D87_RS22675	65.5	43	88	2.04651	1.03317	0.0106175	0.0324189	GlsB/YeaQ/YmgE family stress response membrane protein
B6D87_RS22700	57	36	78	2.16667	1.11548	1.1064e-05	5.9238e-05	sodium:alanine symporter
B6D87_RS22730	44.5	29	60	2.06897	1.04891	0.00474759	0.0160627	GNAT family N-acetyltransferase
B6D87_RS22735	46	16	76	4.75	2.24793	3.06881e-25	5.8749e-24	GNAT family N-acetyltransferase
B6D87_RS22740	94	57	131	2.29825	1.20053	2.8073e-08	2.17007e-07	pyruvate carboxylase
B6D87_RS22760	83	55	111	2.01818	1.01306	0.00040874	0.00170747	transcriptional regulator
B6D87_RS22775	47	30	64	2.13333	1.09311	0.000337882	0.00142376	membrane protein
B6D87_RS22805	43	26	60	2.30769	1.20645	2.1937e-05	0.000112043	cobalamin biosynthesis protein CobW
B6D87_RS22810	51.5	26	77	2.96154	1.56635	5.78986e-09	4.83731e-08	hypothetical protein
B6D87_RS22865	59	34	84	2.47059	1.30485	1.7104e-07	1.18218e-06	fatty acid methyltransferase
B6D87_RS22900	130.5	62	199	3.20968	1.68243	4.86199e-19	7.30947e-18	GNAT family N-acetyltransferase
B6D87_RS22910	47.5	30	65	2.16667	1.11548	0.000494124	0.00203382	XRE family transcriptional regulator
B6D87_RS22915	35	21	49	2.33333	1.22239	6.24392e-06	3.46147e-05	UDP-N-acetylglucosamine diphosphorylase/glucosamine-1-phosphate N-acetyltransferase
B6D87_RS22930	66.5	41	92	2.2439	1.16601	1.85771e-05	9.58019e-05	F0F1 ATP synthase subunit gamma
B6D87_RS22935	68.5	41	96	2.34146	1.22741	2.33666e-08	1.82342e-07	F0F1 ATP synthase subunit alpha
B6D87_RS22940	60.5	35	86	2.45714	1.29698	2.12964e-05	0.00010898	F0F1 ATP synthase subunit delta
B6D87_RS22960	139.5	93	186	2	1	0.00059096	0.00239737	F0F1 ATP synthase subunit I
B6D87_RS22980	45.5	28	63	2.25	1.16993	1.81375e-06	1.09442e-05	tRNA uridine-5-carboxymethylaminomethyl(34) synthesis enzyme MnmG
B6D87_RS22995	55	29	81	2.7931	1.48187	5.04728e-12	5.37232e-11	membrane protein insertase YidC
